# Supplementary material for: DEFECTIVE ENDOSPERM-D1 (Dee-D1) is crucial for endosperm development in hexaploid wheat
Source: Commun Biol. 2020 Dec 23;3:791. doi: 10.1038/s42003-020-01509-9 (PMC7758331; doi:10.1038/s42003-020-01509-9)
Supplement: Supplementary file 4 — Supplenemtary Data 1 [file 42003_2020_1509_MOESM4_ESM.xlsx]

## Sheet: 2015_Field
line	rep	Spike_length	Number of spikelets	Number of seeds	TKW	Seed_Set
CS	1	8	22	58	40.2	96.9
5N1DT1A	1	8.2	22	25	15.6	38.9
DT 1DS US	1	8.7	22	55	21.6	88.9
6N1DT1B	1	11.2	24	25	28.9	50
1DS-5	1	8	18	47	32.3	75
1DS-4	1	8.9	21	39	32.8	78.1
1DS-1	1	9.2	22	44	28	78.1
1DS-2	1	8.7	22	52	33.5	88.9
1DS-3	1	8.9	21	59	37.5	80.6
DT1DL	1	7.8	20	30	26	57.1
1DL-4	1	11.5	19	21	21.5	55.9
1DL-1	1	11	22	25	22	53.3
1DL-3	1	12.2	23	30	21.7	52.8
1DL-6	1	11	22	14	22.1	41.2
1DL-8	1	8.7	23	83	30.5	91.7
CS	2	7.8	21	67	34.4	81.3
5N1DT1A	2	9	24	23	15.7	50
DT 1DS US	2	8.3	22	53	21.1	73.5
6N1DT1B	2	10.5	22	18	28.3	46.7
1DS-5	2	9.3	20	67	33	93.6
1DS-4	2	9	17	70	34.6	90.6
1DS-1	2	9.2	23	62	30.5	87.5
1DS-2	2	8.7	22	59	34.8	88.9
1DS-3	2	8.9	23	58	29.3	86.8
DT1DL	2	7.8	22	36	30.3	56.3
1DL-4	2	11	22	16	24.8	50
1DL-1	2	11.8	22	16	13.1	40
1DL-3	2	10.8	23	65	22.46	72.2
1DL-6	2	11	20	32	24.4	47.1
1DL-8	2	8.2	23	75	31.2	91.2
CS	3	8	20	72	34.3	84.4
5N1DT1A	3	9.3	24	25	15.6	30
DT 1DS US	3	8.3	20	42	18.8	56.3
6N1DT1B	3	11	24	16	27.1	44.1
1DS-5	3	7.9	19	52	29	78.6
1DS-4	3	8.7	22	52	32.5	76.5
1DS-1	3	8.7	23	40	30	84.4
1DS-2	3	8.9	22	62	32.7	85.3
1DS-3	3	8.6	21	49	30.2	91.2
DT1DL	3	7.2	17	23	24.8	54.2
1DL-4	3	8.7	17	20	28.4	36.7
1DL-1	3	11	23	32	19	38.2
1DL-3	3	10.7	21	10	20	28.6
1DL-6	3	10.8	20	10	15	25
1DL-8	3	9.2	22	74	34.5	91.7
CS	4	8.7	22	73	33.2	93.8
5N1DT1A	4	9	24	27	15.2	50
DT 1DS US	4	8.5	21	51	20.4	91.2
6N1DT1B	4	11.5	23	24	31.8	47.1
1DS-5	4	7.8	19	46	29.8	82.1
1DS-4	4	9.3	23	52	36.9	78.1
1DS-1	4	9	23	31	28.7	96.9
1DS-2	4	8.7	22	52	31	91.2
1DS-3	4	8.7	22	55	30.2	90.6
DT1DL	4	7.3	20	23	25.7	43.8
1DL-4	4	11.8	23	21	26.2	56.7
1DL-1	4	11	22	26	24.2	56.3
1DL-3	4	11.3	23	19	24.2	38.2
1DL-6	4	10.5	23	22	23.2	47.1
1DL-8	4	8.5	22	73	30.6	94.1
CS	5	8.7	22	49	34.5	80
5N1DT1A	5	8.5	23	26	10.4	50
DT 1DS US	5	8	22	60	16.3	84.4
6N1DT1B	5	10	21	16	29.5	40.6
1DS-5	5	8.6	23	69	36.2	84.4
1DS-4	5	9	22	64	32	85.3
1DS-1	5	9.5	22	49	29.6	87.5
1DS-2	5	9.6	23	53	34.9	91.2
1DS-3	5	8.8	22	56	31.6	84.4
DT1DL	5	7.5	21	46	29.4	75
1DL-4	5	9	15	17	23.5	59.3
1DL-1	5	12	21	14	21.4	34.4
1DL-3	5	11	22	30	20.7	43.3
1DL-6	5	11.6	22	15	30	34.4
1DL-8	5	8	22	55	31.1	88.9

## Sheet: 2016_Greenhouse
line	rep	Number of seeds	Spike_length	Seed_Set	Number of spikelets	TKW
1DL-6	1	29	10.5	67.4	48	26.9
1DL-6	2
1DL-6	3	28	10	54.5	38	32.1
1DL-6	4
1DL-6	5	30	11.2	68.6	55	28.2
1DL-6	6
1DL-6	7	24	9.1	41.2	17	24.7
1DL-6	8
1DL-6	9	27	10.3	61.9	40	26.3
1DL-6	10	27.6	10.22	58.72	39.6	27.64
1DL-8	1	28	7.6	86.4	51	29.8
1DL-8	2
1DL-8	3	31	8	91.7	62	34
1DL-8	4
1DL-8	5	25	7.4	92.9	60	27.2
1DL-8	6
1DL-8	7	32	8	92.3	71	28.6
1DL-8	8
1DL-8	9	32	8	91.7	66	33.6
1DL-8	10	29.6	7.8	91	62	30.64
CS	1	26	6.8	81.3	45	30.4
CS	2
CS	3	28	7	86.5	52	28.9
CS	4
CS	5	24	7.8	92.5	44	38.2
CS	6	26	7.2	86.7667	47	32.5
CS	7
CS	8
CS	9
CS	10
DT 1DS US	1	28	9.5	44.4	30	26
DT 1DS US	2
DT 1DS US	3	25	9.6	55.6	23	21.3
DT 1DS US	4
DT 1DS US	5	24	9.2	26.7	15	15.1
DT 1DS US	6
DT 1DS US	7	27	9.2	50	20	22
DT 1DS US	8
DT 1DS US	9	25	8.6	28.1	15	20.7
DT 1DS US	10	25.8	9.22	40.96	20.6	21.02
N1D/T1A	1	34	8.3	59.1	33	15.2
N1D/T1A	2
N1D/T1A	3	30	7.5	82.6	42	18.8
N1D/T1A	4
N1D/T1A	5	28	7.3	47.5	19	13.7
N1D/T1A	6
N1D/T1A	7	25	7.8	69	31	11.3
N1D/T1A	8
N1D/T1A	9	27	8.6	67.5	27	15.9
N1D/T1A	10	28.8	7.9	65.14	30.4	14.98

## Sheet: 2017_Greenhouse
line	rep	Number of seeds	Spike_length	Seed_Set	Number of spikelets	TKW
1DL-1	1	24	7.5	43.7	14	25.7
1DL-1	2	26	9	25	8	20
1DL-1	3
1DL-1	4	24	8.5	82.1	26	27.3
1DL-1	5
1DL-1	6	31	11.5	45.5	31	25.5
1DL-1	7	28	10.2	46.9	28	24.1
1DL-1	8	26.6	9.34	48.64	21.4	24.52
1DL-3	1	26	8	67.9	27	22.2
1DL-3	2	22	7	32.1	14	25
1DL-3	3
1DL-3	4	28	8	77.5	40	21.8
1DL-3	5
1DL-3	6	26	8	75	40	23.5
1DL-3	7	30	8.4	88.1	49	17.6
1DL-3	8	26.4	7.88	68.12	34	22.02
1DL-4	1	24	9	52.8	20	24
1DL-4	2	26	10.2	50	25	30
1DL-4	3
1DL-4	4	26	10.6	50	27	27.6
1DL-4	5
1DL-4	6	22	9.4	41.7	19	29.4
1DL-4	7	25	10	55.6	33	30.9
1DL-4	8	24.6	9.84	50.02	24.8	28.38
1DL-6	1	26	9.4	47.2	26	22.7
1DL-6	2	26	10	38.2	19	17.9
1DL-6	3
1DL-6	4	26	10	65.9	36	21.9
1DL-6	5
1DL-6	6	27	11	55	35	21.7
1DL-6	7	27	11	50	33	23.3
1DL-6	8	26.4	10.28	51.26	29.8	21.5
1DL-8	1	28	8.2	86.4	52	31.9
1DL-8	2	30	8.3	88.5	74	29.7
1DL-8	3
1DL-8	4	28	8.6	84.6	71	29.3
1DL-8	5
1DL-8	6	30	9.8	90.4	73	28.9
1DL-8	7	25	7.4	88.6	45	33.3
1DL-8	8	28.2	8.46	87.7	63	30.62
CS	1	28	7.7	72.5	48	28.7
CS	2	26	8.2	95	52	30.4
CS	3	27	8.8	89.6	53	32.1
CS	4
CS	5	23	7.8	70.6	36	33.3
CS	6
CS	7	28	8.5	95.2	59	23.7
CS	8	26.4	8.2	84.58	49.6	29.64
DT 1DL	1	25	6.3	77.8	33	21.2
DT 1DL	2	25	5.9	52.8	23	24.3
DT 1DL	3
DT 1DL	4	22	5.9	37.5	16	25.6
DT 1DL	5	23	5.8	40.6	16	21.9
DT 1DL	6
DT 1DL	7	26	6.1	83.3	37	22.4
DT 1DL	8	24.2	6	58.4	25	23.08
N1D/T1A	1	32	7.8	65	32	24.3
N1D/T1A	2	30	7.2	76.3	35	22
N1D/T1A	3	32	7.8	76.1	46	25.2
N1D/T1A	4
N1D/T1A	5	33	8	82.9	44	21.4
N1D/T1A	6
N1D/T1A	7	30	7.2	78.9	39	20.5
N1D/T1A	8	31.4	7.6	75.84	39.2	22.68

## Sheet: 2018_Greenhouse
line	rep	Number of seeds	Spike_length	Seed_Set	Number of spikelets	TKW
1DL_1	1	33	11.2	63.9	41	29.3
1DL_1	2	29	11	56.3	33	24.5
1DL_1	3	27	10.5	10	3	36.6
1DL_1	4	30	11	63.6	48	22.9
1DL_1	5	29	10.8	43.8	28	29.6
1DL_1	6	29.6	10.9	47.52	30.6	28.58
1DL_2	1	32	11.3	56.3	25	23.6
1DL_2	2	32	11	46.9	24	25
1DL_2	3	33	11.2	63.9	36	27.2
1DL_2	4	35	11	62.5	63	31.7
1DL_2	5	29	11.8	56.7	37	27
1DL_2	6	30	11.3	56.3	25	28
1DL_3	1	33	11.2	54.3	46	36.9
1DL_3	2	31	10.8	50	39	28.2
1DL_3	3	31	11	63.6	42	33.3
1DL_3	4	31	10.8	69.6	52	28.8
1DL_3	5	30	11	54.2	35	31.4
1DL_3	6	31.2	10.96	58.34	42.8	31.72
1DL_4	1	30	12.5	65	49	34.7
1DL_4	2	30	11.1	36.8	29	37.9
1DL_4	3	26	13	73.3	52	32.7
1DL_4	4	31	11.8	59.5	47	36.2
1DL_4	5	29	11.3	37.5	19	31.6
1DL_4	6	29.2	11.94	54.42	39.2	34.62
1DL_6	1	29	11.8	60	54	29.6
1DL_6	2	30	12	68.9	53	30.2
1DL_6	3	31	11.8	66.6	55	27.3
1DL_6	4	33	12.3	62.1	59	30.5
1DL_6	5	29	10.5	41.6	36	27.8
1DL_6	6	30.4	11.68	59.84	51.4	29.08
1DS_1	1	31	8.7	78.3	61	31.1
1DS_1	2	29	8.8	77.8	56	30.4
1DS_1	3	31	9	56.5	55	32.7
1DS_1	4	30	8.4	89.5	63	23.8
1DS_1	5	27	8.3	86.1	52	28.8
1DS_1	6	29.6	8.64	77.64	57.4	29.36
1DS_2	1	26	9.6	84.2	62	33.9
1DS_2	2	30	9.3	55.6	47	40.4
1DS_2	3	28	9	80.6	62	27.4
1DS_2	4	29	9.5	91.7	80	32.5
1DS_2	5	29	9.5	86.1	59	35.6
1DS_2	6	28.4	9.38	79.64	62	33.96
1DS_3	1	31	9.3	65.8	52	34.6
1DS_3	2	31	9.1	81.8	62	32.3
1DS_3	3	31	9.3	90.5	64	31.3
1DS_3	4	30	9.3	73.7	52	36.5
1DS_3	5	29	9.2	83.3	56	28.6
1DS_3	6	30.4	9.24	79.02	57.2	32.66
1DS_4	1	30	9.5	88.1	71	33.8
1DS_4	2	32	9.2	91.3	76	34.2
1DS_4	3	32	9	86.4	63	38.1
1DS_4	4	32	9.5	88.6	79	29.1
1DS_4	5	31	9.7	95.5	75	33.3
1DS_4	6	31.4	9.38	89.98	72.8	33.7
1DS_5	1	29	8.3	92.8	80	45
1DS_5	2	29	8.3	82.5	60	43.3
1DS_5	3	28	8.6	92.5	61	34.4
1DS_5	4	31	8.8	97.6	68	39.7
1DS_5	5	30	9	95.2	64	50
1DS_5	6	29.4	8.6	92.12	66.6	42.48
CSDt1DSAL	1	27	8.6	95.8	93	36.6
CSDt1DSAL	2	28	8.8	81.6	58	36.2
CSDt1DSAL	3	30	8.8	76.2	64	32.8
CSDt1DSAL	4	30	8.7	95.2	75	37.3
CSDt1DSAL	5	32	9	82.6	76	31.6
CSDt1DSAL	6	31	9.1	94	91	29.7
DT_1DL	1	26	7	65	37	29.7
DT_1DL	2	28	7	81.8	63	25.4
DT_1DL	3	26	7.3	50	30	26.7
DT_1DL	4	24	7.5	69	45	26.7
DT_1DL	5	24	7.3	69	47	27.7
DT_1DL	6	25.6	7.22	66.96	44.4	27.24
DT_1DS	1	25	10	53.3	23	21.7
DT_1DS	2	28	10.5	39.5	25	24
DT_1DS	3	28	10.2	55.6	40	27.5
DT_1DS	4	27	10	58.3	41	29.3
DT_1DS	5	27	10.5	57.5	36	25.8
DT_1DS	6	27	10.24	52.84	33	25.66
N1D_T1A	1	28	8.5	62.9	48	25
N1D_T1A	2	28	8	75	61	26.2
N1D_T1A	3	24	7.2	57.9	36	26.4
N1D_T1A	4	28	8.6	55	37	25.1
N1D_T1A	5	32	9	70	45	22.2
N1D_T1A	6	28	8.26	64.16	45.4	24.98
N1D_T1B	1	30	9	89.5	61	29.5
N1D_T1B	2	31	9.5	69.4	49	26.5
N1D_T1B	3	32	10	88	83	26.5
N1D_T1B	4	32	8.6	92.9	76	25
N1D_T1B	5	30	9	92.9	59	27.1
N1D_T1B	6	31	9.22	86.54	65.6	26.92
CS	1	31	9	93.2	76	32.9
CS	2	30	9.2	81.3	77	29.9
CS	3	31	9.8	81.6	75	32
CS	4	31	9	80	67	34.3
CS	5	31	9.5	97.8	88	29.5
CS	6	32	10	95.5	79	32.9

## Sheet: 2018_field
line	rep	Number of seeds	Spike_length	Seed_Set	Number of spikelets	TKW
1DL_2	1	22	9.6	47.2	27	20.4
1DL_2	2	22	10.5	35.2	25	21.2
1DL_2	3	19	10.2	25	10	18
1DL_2	4	22	10.5	19.4	8	20
1DL_2	5	22	10.7	55	37	21.1
1DL_2	6	22	9.8	50	20	21
1DL_2	7	23	10.3	39.5	29	17.6
1DL_2	8	21	10.3	35.3	22	19.5
1DL_2	9	22	10.5	29.7	13	22.3
1DL_2	10	21.6667	10.2667	37.3667	21.2222	20.1222
1DL_3	1	22	10.7	80.6	47	23
1DL_3	2	22	9.8	52.8	37	19.7
1DL_3	3	22	10.7	50	36	22.8
1DL_3	4	21	9.5	56.3	31	22.6
1DL_3	5	23	10	57.5	33	21.2
1DL_3	6	23	9.8	73.5	41	19.8
1DL_3	7	22	10.1	66.7	41	19.8
1DL_3	8	21	9.4	61.8	33	22.1
1DL_3	9	22	10.3	29.4	13	20.8
1DL_3	10	22	10.0333	58.7333	34.6667	21.3111
1DL_6	1	24	10.3	55.6	26	17.7
1DL_6	2	22	10	66.7	34	22.1
1DL_6	3	21	10	38.9	33	20
1DL_6	4	21	10	34.4	21	20.5
1DL_6	5	22	9.8	67.6	36	21.4
1DL_6	6	21	9.7	25	16	20.6
1DL_6	7	23	10.2	21.4	19	16.8
1DL_6	8	25	10.3	50	33	19.4
1DL_6	9	22	10.1	39.5	22	25
1DL_6	10	23	9.8	26.5	25	15.2
DT_1DL	1	19	7.8	31.3	20	19
DT_1DL	2	21	7.5	47.1	22	20.9
DT_1DL	3	20	8.2	63.9	44	20.7
DT_1DL	4	21	8.5	66.7	39	19.7
DT_1DL	5	22	8.6	80.6	44	22.3
DT_1DL	6	22	8.2	75	39	20.5
DT_1DL	7	23	7.9	55.6	34	20.9
DT_1DL	8	23	8.2	50	30	21.3
DT_1DL	9	20	8	73.5	45	19.3
DT_1DL	10	20	7.6	64.3	36	21.4
DT_1DS	1	19	10	16.7	4	17.5
DT_1DS	2	22	10.2	79.4	39	19.7
DT_1DS	3	23	10.5	38.2	13	21.5
DT_1DS	4	23	10	47.1	23	21.4
DT_1DS	5	21	8.8	56.3	22	21.4
DT_1DS	6	20	9.3	40.6	20	20
DT_1DS	7	20	9.4	53.3	28	20.4
DT_1DS	8	23	9.5	17.6	15	14.7
DT_1DS	9	23	9.3	35.3	19	17.4
DT_1DS	10	22	9.8	21.9	13	18.5
CS	1	23	8.4	65.8	48	23.1
CS	2	25	9.3	78.9	51	29.6
CS	3	25	9.3	70.5	71	26.9
CS	4	24	9.3	55	40	29.8
CS	5	24	8.3	75	51	28
CS	6	26	8.8	76.2	59	27.6
CS	7	25	8.7	80	61	28.4
CS	8	23	8.6	73.7	47	28.7
CS	9	23	8.7	75	45	30
CS	10	24	8.8	75	57	24.9
